# Supplementary material for: Multivariate matching pursuit in optimal Gabor dictionaries: theory and software with interface for EEG/MEG via Svarog
Source: Biomed Eng Online. 2013 Sep 23;12:94. doi: 10.1186/1475-925X-12-94 (PMC3849619; doi:10.1186/1475-925X-12-94)
Supplement: Additional file 3 — Contains help of the MP module from Svarog. [file 1475-925X-12-94-S3.zip]

Archive with 6 entries (6 files):
- MP_Decomposition_configuration.png
- Svarog_MP_book_zoom_select.png
- Svarog_MP_progress.png
- Svarog_choose_MP_executor.png
- Svarog_signal_selection_MP.png
- index.html
